# Supplementary material for: Risky Behaviors for Non-Communicable Diseases: Italian Adolescents’ Food Habits and Physical Activity
Source: Nutrients. 2024 Nov 30;16(23):4162. doi: 10.3390/nu16234162 (PMC11644692; doi:10.3390/nu16234162)
Supplement: Supplementary file 1 [file nutrients-16-04162-s001.zip]

Archive with 1 entries (1 files):
- nutrients-3300651-supplementary.pdf
